# Supplementary material for: Cenozoic climatic changes drive evolution and dispersal of coastal benthic foraminifera in the Southern Ocean
Source: Sci Rep. 2021 Oct 6;11:19869. doi: 10.1038/s41598-021-99155-6 (PMC8494791; doi:10.1038/s41598-021-99155-6)
Supplement: Supplementary file 6 — Supplementary Information 6. [file 41598_2021_99155_MOESM6_ESM.xlsx]

## Sheet: Arkusz1
Appendix 6. Haplotypic indices and results of multiple demographic tests performed using coalescent simulation with 1000 replicates under standard neutral model, calculated in DNASP (see Material and Methods). *-significant results
Species	Statistic	Net replicates	Mean	Median	0.05	0.95	0.025	0.975	0.005	0.995	Obs	P(Sim<=Obs)
C. parvus	Number of Segregating Sites, S	1000	11.405	11	4	21	3	24	2	30	24	0.979
	Number of Haplotypes, h	1000	7.23	7	4	10	4	11	2.5	12	18	1
	Haplotype Diversity, Hd	1000	0.746686	0.781538	0.458462	0.889231	0.393846	0.898462	0.216923	0.92	0.935385	0.999
	Tajima's D, TD	999	-0.0448675	-0.0794871	-1.52668	1.63675	-1.73363	2.01807	-2.19455	2.365	-1.93752	0.00900901*
	Fu's Fs	999	0.0567702	-0.235884	-3.28615	4.09073	-3.98829	5.45776	-5.5804	9.44071	-13.4744	0*
	Ramos-Onsins and Rozas's R2	999	0.127693	0.124422	0.0764789	0.193696	0.0717442	0.208077	0.0635394	0.221603	0.044777	0*
G. biora	Number of Segregating Sites, S	1000	11.586	11	4.5	21	3	23.5	2	29.5	30	0.999
	Number of Haplotypes, h	1000	7.67	8	4	11	4	12	2	13	22	1
	Haplotype Diversity, Hd	1000	0.739657	0.777218	0.46371	0.888105	0.341734	0.897177	0.179435	0.921371	0.935484	1
	Tajima's D, TD	999	-0.0547191	-0.104402	-1.44301	1.53063	-1.65955	1.76527	-1.96114	2.60729	-2.18674	0.002002*
	Fu's Fs	999	0.005218	-0.218677	-3.39321	4.0265	-4.25351	4.99342	-5.53495	9.25444	-19.3423	0*
	Ramos-Onsins and Rozas's R2	999	0.120379	0.116537	0.0727073	0.180351	0.0662812	0.193573	0.0577979	0.224714	0.036001	0*
G. aff. subglobosa	Number of Segregating Sites, S	1000	12.615	12	5	22	4	25	3	30	48	0.999
	Number of Haplotypes, h	1000	7.937	8	5	12	4	12	3	13	25	1
	Haplotype Diversity, Hd	1000	0.757875	0.790323	0.517137	0.891129	0.429435	0.90121	0.237903	0.920363	0.943548	1
	Tajima's D, TD	1000	-0.0597289	-0.101475	-1.47855	1.52676	-1.67815	1.79277	-1.90108	2.22564	-2.71842	0*
	Fu's Fs	1000	0.0861679	-0.0990897	-3.8445	4.19292	-4.33068	5.08444	-6.40275	8.14467	-25.7633	0*
	Ramos-Onsins and Rozas's R2	1000	0.120038	0.116838	0.0707728	0.180849	0.0646497	0.189572	0.0592445	0.206238	0.036916	0*
C. aff. parkerianus	Number of Segregating Sites, S	1000	32.829	31	14	57.5	12	66	8.5	89.5	40	0.745
	Number of Haplotypes, h	1000	9.798	10	7	13	6	13	5.5	14	12	0.946
	Haplotype Diversity, Hd	1000	0.90745	0.916667	0.808333	0.966667	0.770833	0.975	0.65	0.983333	0.941667	0.753
	Tajima's D, TD	1000	-0.0345844	-0.00231014	-1.57351	1.53886	-1.74426	1.77849	-2.08012	2.34194	-0.869241	0.202
	Fu's Fs	1000	0.136798	0.0155568	-3.72658	4.29899	-4.51283	5.28268	-6.00888	8.03534	-1.63535	0.218
	Ramos-Onsins and Rozas's R2	1000	0.141413	0.140636	0.0912839	0.198109	0.0852564	0.209102	0.0777727	0.229015	0.108063	0.175
C. parkerianus s.s.	Number of Segregating Sites, S	1000	10.715	10	4	20	3	22	2	26	24	0.991
	Number of Haplotypes, h	1000	6.715	7	4	10	3	11	2	12	17	1
	Haplotype Diversity, Hd	1000	0.741398	0.774892	0.463203	0.896104	0.352814	0.904762	0.21645	0.926407	0.965368	1
	Tajima's D, TD	1000	-0.0338519	-0.101118	-1.51342	1.57177	-1.66713	1.87348	-2.15357	2.41319	-2.10279	0.007*
	Fu's Fs	1000	0.132158	-0.021509	-3.13145	4.03904	-3.67159	5.21922	-4.97425	7.99329	-13.8643	0*
	Ramos-Onsins and Rozas's R2	1000	0.134117	0.128842	0.0851082	0.197921	0.0788066	0.211754	0.0662041	0.229447	0.043942	0*
G. aff. rossensis	Number of Segregating Sites, S	1000	44.373	41	22	75	19	80.5	15.5	95	83	0.983
	Number of Haplotypes, h	1000	12.5	13	9	16	8	16	7	18	17	0.994
	Haplotype Diversity, Hd	1000	0.922705	0.933333	0.842857	0.971429	0.809524	0.97619	0.721429	0.985714	0.97619	0.986
	Tajima's D, TD	1000	-0.0672364	-0.110099	-1.55412	1.46354	-1.72614	1.7587	-2.2737	2.36918	-1.88183	0.018*
	Fu's Fs	1000	0.0825694	0.0438303	-4.34135	4.50879	-5.48693	6.13673	-7.90007	9.32798	-3.55668	0.076
	Ramos-Onsins and Rozas's R2	1000	0.129669	0.126514	0.0847746	0.18298	0.0763938	0.195027	0.0665294	0.216912	0.083548	0.045*
